# Supplementary material for: Difference in the Effect of Applying Bacillus to Control Tomato Verticillium Wilt in Black and Red Soil
Source: Microorganisms. 2024 Apr 15;12(4):797. doi: 10.3390/microorganisms12040797 (PMC11052436; doi:10.3390/microorganisms12040797)
Supplement: Supplementary file 1 [file microorganisms-12-00797-s001.zip]

Archive with 1 entries (1 files):
- microorganisms-2945733-supplementary.pdf
